# Supplementary material for: Drug Synergism of Anticancer Action in Combination with Favipiravir and Paclitaxel on Neuroblastoma Cells
Source: Medicina (Kaunas). 2023 Dec 30;60(1):82. doi: 10.3390/medicina60010082 (PMC10820816; doi:10.3390/medicina60010082)
Supplement: Supplementary file 1 [file medicina-60-00082-s001.zip]

Archive with 1 entries (1 files):
- medicina-2752562-supplementary.pdf
